# Supplementary material for: Design, Fabrication, and Validation of a Petri Dish-Compatible PDMS Bioreactor for the Tensile Stimulation and Characterization of Microtissues
Source: Micromachines (Basel). 2020 Sep 26;11(10):892. doi: 10.3390/mi11100892 (PMC7650815; doi:10.3390/mi11100892)
Supplement: Supplementary file 1 [file micromachines-11-00892-s001.zip]

Archive with 1 entries (1 files):
- micromachines-839541-supplementary.MOV
